# Supplementary material for: Echocardiographic myocardial work in pre-adolescent male basketball players: a comparison with cardiopulmonary exercise test-derived aerobic capacity
Source: Front Physiol. 2022 Jul 22;13:913623. doi: 10.3389/fphys.2022.913623 (PMC9355256; doi:10.3389/fphys.2022.913623)
Supplement: Supplementary file 1 [file Table1.XLSX]

## Sheet: Sheet1
ID	Age	Height	Body Mass	BSA	Duration of participation	IVSd	LVIDd	LVPWd	LVIDs	LV mass	LVMi	RWT	EDV	EDVi	ESV	ESVi	EF	LV-GLS	FS	LVOT Diam	LVOT VTI	SV	HR	CO	CI	LAVd	LAVs	E	A	E/A	DT	s'	e'	E/e‘	EDA	ESA	RAAd	RAAs	TAPSE	S'	RVFWSL	RVGLS	IVCT	ET	IVRT	LVOT	LAS_cd	LAS_ct	LAS_re
2019080301	8.12329	125.6	24.55	0.9275	2	5.7	40.2	4.6	24.6	52.3757	56.4698	0.228856	64	69.0027	20	21.5633	0.69	-0.225	39	1.4	21.4	32.9418	84	2.76711	2.98341	27	11	109	83	1.31325	151	14	15.3	7.12418	13.1	5.5	10	6.7	18	11	-0.294	-0.24	43	257	34	14	-0.29	-0.15	0.44
2019080303	8.13699	144	32.95	1.14726	2	6.9	40.4	7.6	26.3	89.5111	78.0216	0.376238	32	27.8925	77	67.1164	0.58	-0.201	35	1.9	18.6	52.7348	77	4.06058	3.53937	17	3	86	30	2.86667	166	9	17.7	4.85876	16.7	9.2	13.9	7.7	18	12	-0.272	-0.223	74	289	65	15	-0.27	-0.07	0.34
2019080318	8.31507	143.5	32.95	1.14421	2	6.4	44.1	5.5	29.3	79.4439	69.4312	0.249433	56	48.9421	24	20.9752	0.58	-20.2	34	1.8	17.2	43.7674	66	2.88865	2.52458	21	4	141	67	2.10448	148	10	19.4	7.26804	18.6	5.9	8.6	4.7	19	13	-0.282	-0.228	57	307	67	16	-0.31	-0.08	0.39
2019080310	8.5589	137.6	30.45	1.07622	2	6.2	36.5	5.7	22	53.3429	49.565	0.312329	65	60.3966	25	23.2295	0.61	-0.216	40	1.7	14.5	32.9111	83	2.73162	2.53817	18	8	104	60	1.73333	152	10	14.1	7.37589	10.6	5.9	7	6.2	20	11	-0.287	-0.25	57	245	71	17	-0.25	-0.1	0.35
2019080302	8.57808	135.5	29.1	1.04613	2	6.7	40.9	6.6	26.5	80.4342	76.8874	0.322738	76	72.6487	29	27.7212	0.62	-0.222	35	1.8	16.2	41.2228	86	3.54516	3.38883	21	8	103	58	1.77586	150	11	16.9	6.09467	13.8	6	12.2	6.7	18	11	-0.271	-0.227	47	53	273	17	-0.29	-0.07	0.35
2019080319	8.83014	140.5	31.4	1.10607	1	7.6	42.1	6.6	24.3	93.9885	84.9752	0.313539	63	56.9584	27	24.4108	0.57	-0.212	42	1.9	17.8	50.4666	66	3.3308	3.01138	28	9	125	41	3.04878	116	9	18.1	6.90608	15.5	9.5	9.3	4.8	17	12	-0.241	-0.204	74	281	65	16	-0.23	-0.08	0.32
2019080313	8.84932	152	42.7	1.32086	1.5	6.2	44.1	6	29.2	82.3949	62.3798	0.272109	63	47.6962	28	21.1983	0.56	-0.199	34	1.8	20.8	52.928	68	3.5991	2.72482	36	16	122	45	2.71111	130	9	14.6	8.35616	16.8	6.6	9.6	6.4	17	10	-0.286	-0.235	73	296	79	17	-0.23	-0.11	0.33
2019080309	8.90411	146.3	37	1.21313	1.5	6	42	6.9	26.2	81.0364	66.7994	0.328571	84	69.2424	35	28.851	0.59	-0.233	38	1.7	20	45.3947	60	2.72368	2.24517	60	20	123	57	2.15789	122	10	17.7	6.94915	17.4	6.3	10.9	6.2	25	11	-0.292	-0.246	103	292	67	18	-0.27	-0.1	0.37
2019080312	9.55342	157.2	48.2	1.42298	2.5	5.9	45.9	7.8	26.9	105.606	74.215	0.339869	112	78.7081	40	28.11	0.64	-0.207	41	2.1	18.5	64.0748	87	5.57451	3.91749	32	11	78	44	1.77273	163	14	16.9	4.61538	18.1	6.6	13.8	6.8	25	10	-0.35	-0.301	57	255	57	18	-0.32	-0.13	0.45
2019080316	9.63836	139.5	32.1	1.10893	3	6	41	6	28	69.1542	62.3612	0.292683	84	75.7487	35	31.562	0.58	-0.224	32	1.8	16.4	41.7317	70	2.92122	2.63427	33	16	110	60	1.83333	135	8	16.8	6.54762	19.1	7.3	8.5	5	17	10	-0.228	-0.214	89	269	45	17	-0.17	-0.08	0.25
2019080304	9.88219	156	36.85	1.27038	3	6.9	45.3	5.6	29.6	90.1465	70.9603	0.247241	86	67.6963	38	29.9123	0.56	-0.2	35	1.9	16.8	47.6314	81	3.85815	3.037	37	12	107	52	2.05769	148	9	14.8	7.22973	19.3	9.2	12.5	8.8	22	13	-0.225	-0.189	59	281	68	17	-0.25	-0.1	0.35
2019080315	10.3918	145.5	43.05	1.28569	2.5	7.1	41	7	24.4	88.2977	68.6773	0.341463	82	63.779	32	24.8894	0.61	-0.231	41	1.7	28.9	65.5953	88	5.77239	4.48972	39	7	146	74	1.97297	138	8	17.3	8.43931	12.9	4.4	12.2	10.7	22	12	-0.314	-0.243	61	282	49	18	-0.38	-0.09	0.47
2019080311	10.4192	147.2	37.05	1.21926	2.5	7.7	45.5	5.7	28.5	100.546	82.4645	0.250549	72	59.0522	29	23.7849	0.59	-0.21	37	1.8	17.5	44.5308	94	4.18589	3.43314	28	11	121	77	1.57143	119	12	15.5	7.80645	16.9	12.2	9	7.7	22	10	-0.259	-0.222	62	273	56	19	-0.26	-0.12	0.39
2019080308	10.7315	142	30.15	1.09922	2.5	6.5	42.3	6.3	25.8	81.2611	73.9261	0.297872	59	53.6744	25	22.7434	0.58	-0.239	39	1.7	21.6	49.0262	81	3.97113	3.61268	32	12	104	49	2.12245	147	12	20.8	5	13.4	6.6	8.2	4.6	2.1	14	-0.31	-0.268	81	281	36	15	-0.41	-0.1	0.5
2019080306	10.7616	157.2	47.3	1.41146	2	7.7	41.4	7.5	25.7	100.778	71.3999	0.362319	114	80.7674	44	31.1734	0.62	-0.202	38	1.9	19.5	55.2865	71	3.92534	2.78105	36	18	102	50	2.04	151	12	14.1	7.23404	16.3	8.8	11.5	7.4	23	8	-0.266	-0.213	45	292	71	21	-0.3	-0.08	0.38
2019080314	10.8	152.5	39.8	1.28679	2	6.3	41.4	6.9	28	81.4859	63.325	0.333333	76	59.0617	33	25.6452	0.57	-0.205	31	1.8	20.8	52.928	64	3.38739	2.63244	44	16	84	35	2.4	291	9	19.5	4.30769	19.5	10.7	15.9	10	18	10	-0.267	-0.23	73	300	49	18	-0.35	-0.1	0.46
2019080305	10.863	157.2	43.7	1.36538	2.5	7.2	38.3	6.4	23.7	72.9611	53.4365	0.334204	49	35.8874	20	14.6479	0.59	-0.192	38	1.8	14.4	36.6425	109	3.99403	2.92521	16	11	84	55	1.52727	138	11	14.9	5.63758	11.8	4.7	8.2	6.3	19	11	-0.263	-0.221	51	237	57	16	-21	-4	0.25
2019080317	10.8877	161.5	52.25	1.50105	2.5	6	48.5	5.9	28.6	96.5153	64.2985	0.243299	86	57.2932	24	15.9888	0.72	-0.22	41	2	18	56.547	101	5.71125	3.80483	40	11	54	53	1.01887	174	12	15.1	3.57616	14	7.7	10.7	8.3	17	11	-0.246	-0.21	71	253	71	19	-0.3	-0.17	0.47
2019080307	10.8877	161.5	51.8	1.49529	6	7.2	45	7.6	29.4	113.631	75.9927	0.337778	88	58.8515	36	24.0756	0.59	-0.209	35	1.9	18.7	53.0183	91	4.82467	3.22658	56	15	80	54	1.48148	164	12	16.3	4.90798	20.4	11.3	13.3	8.9	20	12	-0.304	-0.222	68	269	36	20	-0.22	-0.12	0.34
2019080320	10.8877	148	40.25	1.2651	2.5	6.2	40.8	4.8	26.6	59.9175	47.3619	0.235294	56	44.2653	25	19.7613	0.55	-0.193	35	1.8	19.6	49.8745	87	4.33908	3.42983	24	9	109	63	1.73016	184	11	17.9	6.08939	15.6	7.3	7.5	6.7	18	11	-0.269	-0.212	53	261	55	17	-0.28	-0.08	0.37
[truncated: 11 more columns]
